# Supplementary material for: Amyloid Precursor Protein (APP) Regulates Gliogenesis and Neurogenesis of Human Neural Stem Cells by Several Signaling Pathways
Source: Int J Mol Sci. 2023 Aug 19;24(16):12964. doi: 10.3390/ijms241612964 (PMC10455174; doi:10.3390/ijms241612964)
Supplement: Supplementary file 1 [file ijms-24-12964-s001.zip]

Archive with 1 entries (1 files):
- ijms-2532792-supplementary.xlsx
