# Supplementary material for: Amyloid Precursor Protein (APP) Regulates Gliogenesis and Neurogenesis of Human Neural Stem Cells by Several Signaling Pathways
Source: Int J Mol Sci. 2023 Aug 19;24(16):12964. doi: 10.3390/ijms241612964 (PMC10455174; doi:10.3390/ijms241612964)
Supplement: Supplementary file 1 [file ijms-24-12964-s001.zip › ijms-2532792-supplementary.xlsx]

## Sheet: Table S1A
Table S1A. Selected GO Terms of the enrichment analysis performed with all DEGs of APP overexpression versus control cells	Overlap	p value	Genes
calcium ion transport (GO:0006816)	60/115	0.045	RYR1, RYR2, ATP2A2, CSN2, PKD2, PKD1, SLC8A1, RYR3, ITGAV, CCR5, TRPC5, TRPC6, TRPC3, TRPC4, CACNA2D1, ANK2, ANO6, TRPC4AP, CACNB2, STIM1, STIM2, MICU1, MS4A1, SLC24A2, SLC24A4, CALCRL, CACNA1B, CACNA1A, CACNA1D, CACNA1C, PSEN1, CACNA1F, ATP2C1, CACNA1E, NALCN, CACNA1H, CACNG7, CRACR2A, CCL8, CDH23, TRPM7, FYN, CACNA1S, TRPM8, KCNN4, TRPM6, CACNG3, MCOLN3, TRPA1, CAV1, ATP2B4, TRPV3, MCOLN1, MCOL…
Morphogenesis in neuron differentiation (GO:0048667)	46/76	0.002	RB1, APP, BRSK1, SPTBN4, BRSK2, ATL1, SDC2, DOCK7, LRP4, CELSR2, ACTB, UNK, OPHN1, SLITRK2, MAP2, BTBD3, SLITRK4, SLITRK3, SLITRK6, MAP6, SLITRK5, NRCAM, APBB1, CTNNA2, PAK3, NTNG1, FARP1, MEF2C, DCC, MINK1, TBCD, DCDC2, WNT7A, CCK, BAIAP2, ISL1, ZDHHC17, SHTN1, ADGRB1, MAP1A, S100A6, TMEM106B, CNTN4, DSCAML1, LLGL1
regulation of G1/S transition of mitotic cell cycle (GO:2000045)	42/71	0.006	RB1, ANKRD17, KANK2, KMT2E, CDKN1A, DCUN1D3, FHL1, FAM107A, JADE1, KIF14, PKD2, PKD1, CDC73, EGFR, LSM10, CCND2, GPNMB, ADAMTS1, E2F1, APPL2, E2F7, APPL1, CDKN2B, CDKN2C, RDX, UBE2E2, KLF4, MYO16, RBL2, ADAM17, DLG1, GFI1B, WEE1, SLFN11, TFDP1, CDK6, APC, ID2, PSME1, ZNF655, PLCB1, FGF10
Neurogenesis (GO:0050767)	29/62	0.050	YAP1, DOCK7, BHLHE41, HMGB2, PRUNE1, LRP2, ARNTL, PCM1, HEY1, APPL2, SPEN, DYNLT1, MME, SERPINF1, LIG4, HES1, WNT7A, PAX6, NAP1L1, HOOK3, SORL1, PER2, IL6, IFNG, IL1B, BHLHE40, NUMB, CTNNB1, FAIM
Neuron migration (GO:0001764)	28/50	0.047	NRP1, GPM6A, SEMA3A, SOX1, RELN, SPOCK1, NRCAM, RAC1, DISC1, KIAA0319, MARK2, NTRK2, MEF2C, CDKL5, USP9X, DCDC2, CCK, TUBB2B, TUBB2A, DDIT4, RAPGEF2, ASTN2, FGF13, MDGA1, ASTN1, PAFAH1B1, ADGRL3, FGFR1
Neuroinflammatory response (GO:0150077)	12/19	0.042	IL33, CD200R1, IL6, DAGLA, IL1B, MMP3, IL18, IGF1, NUPR1, MMP8, PTGS2, CD200											rho
Glial cell differentiation (GO:0045687)	11/18	0.050	SERPINE2, TENM4, PTPRZ1, MDK, CLCF1, ID2, CXCR4, HES1, DICER1, PTN, ZNF365

## Sheet: TableS1B
Table S1B. Selected CellMarker/Panglao Terms of the enrichment analysis performed with all DEGs of APP overexpression versus control cells	Overlap	p value	Genes
CellMarker: Radial Glial cell:Undefined	11/13	0.012	SOX2, FABP7, TNC, SLC1A3, HES1, PAX6, VIM, NES, GFAP, CXC4, CD44
CellMarker: Astrocyte:Undefined	06/07	0.007	ALDH1L1, SLC1A2, SLC1A3, S100B, GLUL, GFAP
CellMarker: Astrocyte:Spinal Cord	60/95	0.012	KCNC2, NCAN, DIRAS2, FAM107A, AQP4, STMN4, GRM1, GRM3, SYNPR, GRM5, LRRTM3, TNR, ANKS1B, SCN1A, OPALIN, ATP1B2, GPR37L1, SLC39A12, SYP, GABRG2, GABRG1, SLCO1C1, RFX4, LRRC3B, ASTN1, CNTNAP4, GRIA1, SLC24A2, AMER2, GPM6A, GRIA2, ADCYAP1R1, SLC1A2, ATP1A2, ADCY8, BRINP2, MOBP, CDH20, NEUROD6, SNTG1, CLVS2, ST8SIA5, CTNNA2, NXPH1, CACNG3, GRIA4, OPCML, GABRA1, CA10, KCNJ10, SPHKAP, CADM2, NTRK3, ST8…
CellMarker: Neural Stem cell:Brain	20/25	0.001	ITGB1, CD81, CXCR4, MSI1, MKI67, SOX2, ADGRG1, SOX1, DPYSL3, SLITRK6, , NCAM1, ITGA6, SOX9, VIM, PROM1, NCOR2, CD24, NES, MECP2, ABCG2
CellMarker: Immature neuron:Undefined	50/101	0.152	SNAP25, NCAN, MAST1, STMN4, STMN1, RIMS2, GRM3, DPYSL5, TUBB3, , KIF1A, ERC2, SH3GL2, UNC13A, SYP, POU3F2, GABRG2, TMEFF1, GAP43, TUBB2B, OLFM3, VGF, KCNQ2, TAGLN3, SCG2, INA, CERS1, KCTD16, BRSK1, GRIA2, PLPPR5, CACNA1B, NOL4, CBARP, CACNG7, FSTL5, CASKIN1, CLVS2, SLC17A6, NXPH1, CTNNA2, WASF1, SYT4, CCDC177, ST8SIA3, SYT14, EFR3B, SNAP91, STXBP5L, ABI2, CSPG5
CellMarker: Glial cell:Undefined	9/15	0.160	PDGFRA, PTPRC, FABP7, MBP, CD14, VIM, FGFR3, CYP3A7, GFAP
CellMarker: Astrocyte:Embryonic Prefrontal Cortex	226/342	0.00002	IFITM3, SPON1, SERPINE2, TRIL, PLEKHB1, MLC1, ABAT, AQP4, SLC4A4, SOX2, PREX1, GJA1, MT2A, ALCAM, EDNRB, LGALS1, RASSF4, , SOX9, GLUL, SOX4, PAQR8, GPR37L1, DKK3, CCDC80, LRATD2, RFX4, ADGRB1, ANOS1, SPARCL1, TAGLN3, TRIB2, ADCYAP1R1, BEX1, TTYH2, SDC3, PHYHIPL, PTTG1IP, SNX3, NKAIN4, S100A16, TSPAN6, APOE, TSPAN3, GPM6B, SNX5, BBS2, JUN, DTNA, BTBD17, LRRN3, BCL11A, GNG12, GNG11, GPR137B, GNPTG,…
CellMarker: Astrocyte:Brain	111/164	0.00006	CD86, DGKG, ALDH1L1, SPON1, TRIL, ZFAND5, MLC1, AQP4, HNMT, CLU, SLC4A4, MT2A, EDNRB, EFEMP1, RASSF4, KIF21A, SOX9, GLUL, JUNB, IER2, TNS1, RNF43, SEMA6A, IL11RA, KCNH7, HGF, ATP1B2, DKK3, DOK5, LIX1, RFX4, SPARCL1, SCG3, SCG2, GRIA1, ADCYAP1R1, PFKFB3, ARHGEF26, HEPACAM, GLIS3, LYPD1, SLC1A2, LPL, SLC1A3, NDRG2, SLC30A10, ZFP36L2, ZFP36L1, PSAP, IGFBP7, APOE, ABCA1, SLC14A1, JUN, DTNA, JUND, PRR…
Panglao Neuroblasts	77/146	0.042	DRAXIN, CSRNP3, DCX, NCAN, TMEM200C, MSI1, SLC35F1, VLDLR, RND2, SOX2, GRM5, SOX1, DPYSL5, TUBB3, NEFM, KIF1A, ERC2, GRID2, UNC13A, ISL1, POU3F2, SIRT1, TMEFF1, GAP43, TUBB2B, ADGRB2, KCNQ2, IGDCC3, , ITGA6, TAGLN3, INA, CERS1, ASTN1, BRSK1, ADCYAP1R1, BRSK2, DLX2, NYAP1, TSHZ1, PLPPR5, CACNA1B, CRMP1, KLK3, LRP8, NOL4, EGFR, NKAIN1, CACNG7, EFNB3, IGFBPL1, MAPK7, CNR1, ERBB4, CASKIN1, CLVS2, NCA…
Panglao Neurons	141/289	0.054	DYNC2I1, NEFL, RAB3C, CLSTN3, DGKB, ARID4A, ABAT, ASCL1, STMN4, RORA, ICAM5, ENO2, IFIT3, CCDC28B, CMIP, AQP1, SYNPR, TUBB3, CSPP1, OGFOD1, SACS, ZNF445, SH3GL2, SCN1A, PPFIA2, PNISR, SRRM4, C11ORF87, SLC30A9, UNC13A, FBXW7, CACNA2D1, ACSL4, ATP1B2, ISL1, GABRG2, DISP2, EML5, GPR162, OLFM3, ADGRB3, KCNQ2, MAP7D2, TAGLN3, CTXN2, ASTN1, GRIA2, ZCCHC7, ADCYAP1R1, BEX1, NECAB3, NRN1, CTTNBP2, PDE1A, …

## Sheet: Table S1C
Table S1C. Selected KEGG Terms of the enrichment analysis performed with all DEGs of APP overexpression versus control cells	Overlap	p value	Genes
Cytokine-cytokine receptor interaction	105/295	0.044	IL1RN, CSF3R, CSF1, IL23R, IL1RAP, IL18RAP, IL36B, TNFSF10, LEPR, IL12B, IL12A, IL6R, IL13RA1, IL15RA, IFNA13, IL4R, IL1R1, IL11RA, IL1R2, LIFR, PRLR, CSF1R, TNFRSF11B, TNFRSF11A, CCR10, TNFSF18, TGFB2, TSLP, TNFSF15, IL31RA, LIF, TNFRSF10C, IL36G, TNFRSF10B, TNFRSF10A, PPBP, INHBA, BMP7, GDF7, IL1F10, BMP5, INHBE, TNFRSF10D, IL22RA1, BMP4, BMP3, IL3, CXCL11, IL6, CXCL12, IL5, IL7, TNFSF4, TNFSF8…
Calcium signaling pathway	117/240	0.044	CHRM2, CHRM3, CHRM5, HTR4, MYLK3, SLC8A1, MYLK, FGF4, CYSLTR1, FGF7, EDNRB, HTR7, CYSLTR2, FGF9, KDR, PLCE1, PRKACA, PRKACB, PDGFRA, LHCGR, PRKCB, HGF, PRKCA, PHKA2, STIM1, STIM2, AGTR1, PTGFR, PDE1C, PDE1B, PDE1A, CACNA1B, CACNA1A, ITPR2, CACNA1D, ADRB2, CACNA1C, CACNA1F, CACNA1E, CACNA1H, GRIN2A, PPP3R2, PDGFC, FGF20, PLCG1, CACNA1S, DRD1, PHKB, GDNF, GNAQ, GNAS, CALM2, FGFR3, FGF10, FGFR1, RYR…
MAPK signaling pathway	140/294	0.044	ATF2, CSF1, ARAF, IL1RAP, CRKL, FGF4, IGF1R, FGF7, FGF9, AKT2, RPS6KA2, STMN1, KDR, MAP3K8, PRKACA, PRKACB, MAP3K5, PDGFRA, MEF2C, MAP2K2, IL1R1, PRKCB, CACNA2D1, HGF, CACNA2D3, PRKCA, MAPK8IP3, MAPK8IP1, CDC25B, CACNB2, RAF1, TP53, CSF1R, CACNA1B, TGFA, CACNA1A, CACNA1D, CACNA1C, CACNA1F, EFNA5, STK4, CACNA1E, EFNA4, CACNA1H, RASGRP3, PPP3R2, RRAS, IRAK1, PDGFC, FGF20, MAP3K20, CD14, CACNA1S, MA…
PI3K-Akt signaling pathway	182/354	0.002	CHRM2, ATF2, CSF3R, CSF1, TNC, FGF4, IGF1R, FGF7, STK11, CCND2, FGF9, IBSP, CREB3L4, PPP2R1A, TNN, AKT2, CREB3L1, CREB3L2, MYB, KDR, TNR, IL6R, MAGI1, PDGFRA, IFNA13, IL4R, MAP2K2, HGF, MAGI2, RPS6, TSC2, PRKCA, PRLR, COL4A2, COL4A1, CDC37, COL4A4, DDIT4, COL4A3, COL4A6, COL4A5, RAF1, TP53, CSF1R, PIK3R3, TGFA, LPAR3, LPAR4, EFNA5, FOXO3, EFNA4, PIK3R5, HSP90B1, BCL2L11, PDGFC, EIF4EBP1, FGF20, T…
Notch signaling pathway	32/59	0.041	NOTCH2, NOTCH3, HDAC2, MAML2, CTBP2, CTBP1, HDAC1, DTX3, PSEN1, RFNG, DTX4, APH1A, NCSTN, ATXN1, HEY1, DVL2, DVL3, CIR1, HES1, HES4, TLE4, JAG2, TLE3, TLE2, CREBBP, JAG1, DTX3L, TLE6, NCOR2, KAT2B, ADAM17, KAT2A, NUMB
TGF-Beta signaling pathway	45/94	0.044	BMPR2, ROCK1, THSD4, PPP2CB, ACVR1C, HJV, PPP2R1A, MAPK1, NEO1, LEFTY2, SKP1, MAPK3, TGIF1, SMAD2, SMAD1, CDKN2B, CREBBP, SMAD4, TGFB2, SMAD3, SMURF1, FST, SMAD9, INHBA, RGMB, ACVR2B, BMP7, DCN, RHOA, ACVR2A, RGMA, BMP5, GDF7, INHBE, BMP4, TFDP1, ZFYVE16, IFNG, BAMBI, SP1, ID2, ID4, BMPR1B, FMOD, FBN1
JAK-STAT signaling pathway	62/162	0.044	IFNA5, IL21, IL22, CDKN1A, CSF3R, IL23R, FHL1, PIK3CB, IFNA8, GHR, CCND2, AKT2, LEPR, IL12B, IL12A, IL6R, IL13RA1, PIAS4, IL15RA, PDGFRA, PIAS3, IL11, IFNA13, IL4R, IL11RA, IL15, IL19, LIFR, TYK2, OSMR, PRLR, PIAS2, PIAS1, IFNG, IFNK, RAF1, STAM2, SOS2, PIK3R3, IL2RG, EGFR, SOCS2, SOCS3, STAT4, IL12RB2, STAT5B, CREBBP, TSLP, EGF, IFNB1, IL10RA, STAT2, LIF, GFAP, IL22RA1, IL3, IL6, IL5, IL7, BCL2,…
ECM-Receptor interaction	66/88	0.002	ITGB1, ITGB5, ITGB4, TNC, DMP1, LAMC2, LAMC1, IBSP, TNN, ITGB8, TNR, ITGAV, CD36, ITGB6, ITGA4, ITGA3, ITGA2, ITGA1, NPNT, HSPG2, COL2A1, COL4A2, COL4A1, COL4A4, COL6A2, COL4A3, COL4A6, ITGA8, COL4A5, COL6A3, ITGA7, COL6A6, ITGA6, COL6A5, FREM1, CD44, FREM2, ITGA9, LAMA5, LAMA1, LAMA4, LAMA3, THBS2, THBS4, THBS3, RELN, SV2C, SV2B, SV2A, SPP1, LAMB3, LAMB2, LAMB4, FN1, LAMB1, DSPP, COL1A1, COL1A2,…
Wnt signaling pathway	85/166	0.035	INVS, WNT2B, CTNND2, PPP3CA, FRAT1, PPP3CB, CCND2, RSPO2, CCN4, RSPO3, RAC1, RSPO1, PRKACA, PRKACB, SKP1, TLE4, APC2, RNF43, TLE3, TLE2, MMP7, WNT5B, PRKCB, SERPINF1, CSNK2A2, CTNNBIP1, WNT5A, PRKCA, AXIN2, SENP2, DKK2, TLE6, RHOA, SFRP4, PLCB3, SFRP2, DAAM1, DAAM2, TBL1XR1, ROR1, PLCB1, TP53, GSK3B, PLCB2, PPARD, CTBP2, CTBP1, ROCK2, LEF1, LRP5, PRICKLE2, WNT8B, PSEN1, PRICKLE1, CXXC4, PPP3R2, Z…

## Sheet: TableS1D
Table S1D. Selected KEGG Terms of the enrichment analysis performed with the upregulated DEGs in the APP overexpression versus control cells	Overlap	p value	Genes
Notch signaling pathway	30/59	0.006	NOTCH2, NOTCH3, HDAC2, MAML2, CTBP2, CTBP1, HDAC1, DTX3, PSEN1, RFNG, APH1A, NCSTN, ATXN1, HEY1, DVL2, DVL3, CIR1, HES1, TLE4, JAG2, TLE3, TLE2, CREBBP, JAG1, HES4, TLE6, NCOR2, KAT2B, ADAM17, KAT2A, NUMB
Axon guidance	65/182	0.006	ITGB1, NRP1, ROBO3, BMPR2, ILK, PIK3CB, RND1, ROBO1, PPP3CA, PPP3CB, RGS3, DPYSL5, DPYSL2, BOC, PLXNC1, RAC1, NEO1, EPHB3, NCK1, SEMA6A, WNT5B, PDPK1, SEMA6D, PRKCA, RHOA, RGMA, ENAH, MYL5, RASA1, RAF1, ROCK1, ROCK2, SRC, SEMA3A, SEMA3B, PIK3R3, CXCR4, SEMA3E, EFNA5, EFNA4, GNAI2, EFNB3, RRAS, ABL1, PLXNA2, MAPK1, FYN, PLCG1, SRGAP3, LRIG2, LRRC4C, SRGAP2, CAMK2G, PAK2, PLXNA3, MAPK3, FZD3, PTCH1…
Wnt signaling pathway	55/166	0.000	INVS, CTNND2, PPP3CA, FRAT1, PPP3CB, RAC1, PRKACA, SKP1, TLE4, APC2, TLE3, TLE2, WNT5B, SERPINF1, CSNK2A2, CTNNBIP1, PRKCA, AXIN2, SENP2, TLE6, RHOA, GSK3B, PLCB3, DAAM1, TBL1XR1, TP53, PPARD, CTBP2, CTBP1, ROCK2, LRP5, PSEN1, PRICKLE1, ZNRF3, DVL2, DVL3, GPC4, TBL1X, CAMK2G, TCF7L2, CREBBP, FZD3, JUN, SMAD4, FZD2, SMAD3, FZD6, SIAH1, FZD9, NFATC4, VANGL2, APC, BAMBI, CTNNB1, LGR5, LGR4
Hippo signaling pathway	50/163	0.006	BMPR2, WWC1, LIMD1, ACTB, ACTG1, PPP1CB, SOX2, PPP1CC, RASSF2, YWHAQ, PPP2R1A, RASSF4, TEAD1, TEAD2, TEAD3, APC2, WNT5B, CSNK1D, AXIN2, YWHAZ, LATS1, AJUBA, LLGL1, BIRC2, CRB2, YAP1, CRB1, PPP2CB, DVL2, CTNNA1, DVL3, SMAD2, TCF7L2, FZD3, SMAD4, TGFB2, FZD2, SMAD3, FZD6, FZD9, MOB1B, DLG1, APC, DLG4, PPP2R2B, ID2, SNAI2, CTNNB1, BMPR1B, TP73
MAPK signaling pathway	77/294	0.007	ATF2, ARAF, HSPB1, ECSIT, CRKL, IGF1R, IKBKB, PPP3CA, PPP3CB, DUSP10, AKT2, CASP3, STMN1, MAP3K8, RAC1, PRKACA, MAP4K2, CREB1, GSK3B, PDGFRA, MAP2K2, DUSP1, PRKCA, FOS, IRAK4, MAPK8IP3, DUSP6, MAPK8IP1, CDC25B, PPM1A, PPM1B, MRAS, RASA1, RAF1, TP53, SOS2, EFNA5, EFNA4, EGFR, RELA, CACNA1H, CACNG7, MAPK7, RRAS, ERBB4, ERBB2, MKNK2, FLNA, MAPK1, CD14, MAP2K7, PAK2, MAP2K5, MAP4K4, MAP2K6, CACNG5, M…
TGF-beta signaling pathway	28/94	0.017	BMPR2, ROCK1, PPP2CB, PPP2R1A, MAPK1, NEO1, LEFTY2, SKP1, MAPK3, TGIF1, SMAD2, CREBBP, SMAD4, TGFB2, SMAD3, SMURF1, SMAD9, RGMB, ACVR2B, RHOA, RGMA, TFDP1, ZFYVE16, BAMBI, SP1, ID2, ID4, BMPR1B
PI3K-Akt signaling pathway	87/354	0.024	ITGB1, ATF2, CDKN1B, ITGB5, ITGB4, LAMC1, PIK3CB, IGF1R, IKBKB, STK11, YWHAQ, CREB3L4, PPP2R1A, AKT2, CREB3L1, CREB3L2, MLST8, ITGB8, ITGAV, RAC1, MAGI1, PDGFRA, MAP2K2, PDPK1, RPS6, PPP2R5B, TSC2, PREX1, PPP2R5A, PRKCA, PPP2R5C, YWHAZ, RBL2, COL2A1, CREB1, COL4A2, COL4A1, CDC37, COL6A2, DDIT4, COL4A6, COL4A5, ITGA7, ITGA6, RAF1, TP53, SOS2, CREB5, LAMA5, PHLPP1, PKN3, PIK3R3, EFNA5, FOXO3, EFNA4…
JAK-STAT signaling pathway	23/162	0.030	PIAS4, PDGFRA, PIAS3, STAT5B, CREBBP, IL11RA, EGF, STAT2, FHL1, PIK3R3, LIFR, PIK3CB, TYK2, PIAS2, EGFR, PIAS1, GFAP, AKT2, BCL2, GRB2, RAF1, STAM2, SOS2

## Sheet: Table S1E
Table S1E. Selected KEGG Terms of the enrichment analysis performed with the upregulated DEGs in the control cells versus the APP overexpression	Overlap	p value	Genes
ECM-receptor interaction	41/88	2.19199e-06	OR9K2, OR1C1, OR11H4, OR2M7, OR5K1, OR52N1, OR2M4, OR2M3, OR4K17, OR52N5, OR2T12, OR52N4, SLC8A1, OR10AC1, OR51L1, OR2T11, OR1S2, OR5H14, OR1S1, PRKACB, OR5B2, OR5AL1, OR5D13, OR8H2, OR5AS1, OR52E2, OR11G2, OR2L5, OR52E1, OR2L2, OR10V1, OR9A4, OR4K13, OR51T1, OR2AT4, OR52E8, OR6C6, OR52E6, OR6C4, OR5A2, OR8G5, OR5A1, OR6C1, OR13C4, OR8G1, OR9I1, OR1A1, PDE1C, OR51B2, OR6K3, PDE1B, OR6K2, PDE1A, O…
GABAergic synapse	35/89	0.000737735	GABRB3, GABRA2, GABRQ, GABRB2, GRIA2, GABRA1, GABRP, GABRA6, GABRA5, GABRA4, GABRA3, CACNA1B, CACNA1A, GABRG3, GABRG2, GABRG1, GABRR3, GABRR1, GRIN2A, GRIN3A, SLC17A6, SLC17A8, GABRE, GRIA4
Cytokine-cytokine receptor interaction	94/295	0.000817752	LAMA1, LAMA4, LAMA3, TNC, DMP1, LAMC2, THBS2, THBS4, RELN, SV2C, IBSP, SV2B, TNN, SPP1, TNR, CD36, ITGB6, ITGA4, LAMB3, ITGA3, ITGA2, ITGA1, LAMB4, NPNT, DSPP, COL1A1, COL1A2, FRAS1, COL4A4, ITGA10, COL4A3, ITGA11, ITGA8, COL9A1, COL6A3, SDC1, COL6A6, COL6A5, FREM1, CD44, ITGA9
Neuroactive ligand-receptor interaction	106/341	0.00104633	COL17A1, KCNK5, COL18A1, CPB2, COL15A1, CPB1, COL13A1, COL14A1, COL11A1, COL12A1, SLC1A1, ATP1A4, SLC1A5, SLC8A1, COL19A1, KCNN4, COL28A1, SLC36A3, SLC36A2, COL24A1, MME, COL25A1, SLC16A10, COL1A1, SLC8A3, ACE2, COL3A1, COL1A2, SLC7A7, MEP1B, SLC7A8, MEP1A, XPNPEP2, COL4A4, COL7A1, COL4A3, COL5A2, COL9A1, COL8A1, COL21A1, COL6A3, COL6A6, COL6A5
Calcium signaling pathway	76/240	0.00291415	GABRB3, GABRB2, PDE1C, PDE1B, PDE1A, ADCY4, CACNA1B, CACNA1A, ADCY2, ADCY1, GABRR3, GNGT1, GABRR1, PDE11A, GRK5, DRD1, GABRE, PRKACB, KCNJ3, GABRA2, GABRQ, GABRA1, GABRP, KCNJ5, KCNJ6, GABRA6, PRKCB, GABRA5, PDE4D, GABRA4, GABRA3, GABRG3, GNG11, GABRG2, GABRG1, PDE10A, PDE3A, PDE7B
Serotonergic synapse	40/113	0.00336387	GYPA, CR1, VCAM1, GYPB, HGF, IL18, HBB, ITGAL, THBS2, SELE, THBS4, ICAM1, SELP, IL6, IFNG, IL1B, PECAM1, SDC1, IL12A, CD36, MET, TLR4, TLR2
Cell adhesion molecules	49/148	0.00589411	GABRB3, GABRB2, GLS2, ADCY4, CACNA1B, CACNA1A, ADCY2, CACNA1D, ADCY1, CACNA1C, CACNA1F, GABRR3, GNGT1, GABRR1, CACNA1S, GABRE, PRKACB, GABRA2, GABRQ, GABRA1, GABRP, SLC38A1, KCNJ6, GABRA6, PRKCB, GABRA5, GABRA4, PLCL1, GABRA3, SLC6A12, GAD2, GABRG3, GNG11, GABRG2, GABRG1
Glutamatergic synapse	38/114	0.0124998	ACVRL1, IFNA5, IL21, IL22, CXCL6, IL1RN, BMP10, CXCL9, CSF3R, EDA, CSF1, IL23R, FASLG, IL1RAP, IFNA8, EDA2R, GHR, IL18RAP, IL36B, TNFSF10, LEPR, IL12B, CCR8, IL12A, CCR5, CCR4, IL6R, CCR3, CCR2, IL13RA1, IL15RA, IL11, IFNA13, IL4R, IL1R1, IL15, IL1R2, IL18, IL19, IL16, IL17RE, OSMR, NGF, PRLR, TNFRSF1A, IL1A, IFNG, IL1B, IFNK, CSF1R, CXCR6, TNFRSF11A, IL2RG, IL1RL1, ACVR1C, CCL8, IL12RB2, TNFSF18…
